# Supplementary material for: Proteome of Stored RBC Membrane and Vesicles from Heterozygous Beta Thalassemia Donors
Source: Int J Mol Sci. 2021 Mar 25;22(7):3369. doi: 10.3390/ijms22073369 (PMC8037027; doi:10.3390/ijms22073369)
Supplement: Supplementary file 1 [file ijms-22-03369-s001.zip]

Archive with 8 entries (8 files):
- Supplementary Table S4.pdf
- Supplementary Table S5.pdf
- Supplementary Table S6.pdf
- Supplementary Table S7.pdf
- Supplementary Table S8.pdf
- Table S1 - Proteomics analysis of RBC membranes.pdf
- Table S2 - Proteomics analysis of pooled RBC membranes.pdf
- Table S3 - Proteomics analysis of extracellular vesicles.pdf
